# Supplementary material for: Multi-resolution dimer models in heat baths with short-range and long-range interactions
Source: Interface Focus. 2019 Apr 19;9(3):20180070. doi: 10.1098/rsfs.2018.0070 (PMC6501348; doi:10.1098/rsfs.2018.0070)
Supplement: Computer Codes for Illustrative Simulations [file rsfs20180070supp1.tar]

Archive with 23 entries (16 files):
- ESM
- ESM/Simulation Files
- ESM/Simulation Files/Figure3_one_bath.m
- ESM/Simulation Files/vel_sample.m
- ESM/Simulation Files/Figure4_multires_dimer.m
- ESM/Simulation Files/Figure3_two_bath.m
- ESM/Simulation Files/Figure6_multires_dimer.m
- ESM/Simulation Files/Figure5_two_bath.m
- ESM/Simulation Files/erfc_sample.m
- ESM/Simulation Files/Figure5_one_bath.m
- ESM/Plotting Files
- ESM/Plotting Files/Figure3
- ESM/Plotting Files/Figure3/Figure3.mat
- ESM/Plotting Files/Figure3/Figure3.m
- ESM/Plotting Files/Figure4
- ESM/Plotting Files/Figure4/Figure4.m
- ESM/Plotting Files/Figure4/Figure4.mat
- ESM/Plotting Files/Figure6
- ESM/Plotting Files/Figure6/Figure6.mat
- ESM/Plotting Files/Figure6/Figure6.m
- ESM/Plotting Files/Figure5
- ESM/Plotting Files/Figure5/Figure5.mat
- ESM/Plotting Files/Figure5/Figure5.m
