# Supplementary material for: Multi-resolution dimer models in heat baths with short-range and long-range interactions
Source: Interface Focus. 2019 Apr 19;9(3):20180070. doi: 10.1098/rsfs.2018.0070 (PMC6501348; doi:10.1098/rsfs.2018.0070)
Supplement: Computer Codes for Illustrative Simulations [file rsfs20180070supp1.tar › ESM/Simulation Files/vel_sample.m]

function [ output ] = vel_sample( sigma_mu,dt,L,X,v,n )
%Function to sample from the truncated normal distribution using an
%acceptance-rejection algorithm

%Set value of cutoff
cutoff = abs((X-L)/(sigma_mu*dt)) + dot(v,n)/sigma_mu;
%set value of alpha
alpha = 1/2*(cutoff + sqrt(cutoff^2+4));

fail=1;
while fail==1
    %Set value of Z
    Z = -(1/alpha)*log(rand) + cutoff ;
    %Set acceptance probabilty
    Phi = exp(-(1/2)*(Z-alpha)^2);
    
    %accept Z with probability Phi
    if rand < Phi
        %Scale Z based on which face particle entering at
        if L==0
            output = Z*sigma_mu;
        else
            output = -Z*sigma_mu;
        end
        fail=0;
    end
end

end
