# Supplementary material for: Multi-resolution dimer models in heat baths with short-range and long-range interactions
Source: Interface Focus. 2019 Apr 19;9(3):20180070. doi: 10.1098/rsfs.2018.0070 (PMC6501348; doi:10.1098/rsfs.2018.0070)
Supplement: Computer Codes for Illustrative Simulations [file rsfs20180070supp1.tar › ESM/Simulation Files/Figure4_multires_dimer.m]

%% Figure4_multires_dimer.m
%Simulates a multi-resolution dimer molecule, with one monomer modelled
%with a stochastic Langevin model, and the other in a heat bath of
%particles with short-range collision interactions

close all
clear all
clc

rng('shuffle')

%% Constants and Parameters

D=1;%Diffusion constant
gamma=10;%Friction coefficient 
spring=1e6; %Spring constant between the molecules
R=0.08; %Size of the molecules
M=1;%Mass of each monomer
m=1e-3;%Mass of solvent particles
r0 = 4*R; %Separation distance

dt=1e-6;%Size of timestep
T=100;%Legnth of simulation
skim = round((1e-4) / dt);%How often data is store (every 100 timesteps) 

mu=M/m;%Mass ratio
lambda_mu = 3/(8*R^2) * sqrt((mu+1)*gamma/(2*pi*D));%Solvent density
sigma_mu = sqrt((mu+1)*D*gamma);%Solvent velocity s.d.

frame_size = 0.32;%size of co-moving frame

Nmax = ceil((frame_size^3) * ceil((2)*lambda_mu));%maximum size of storage vectors for solvent data
N = ceil((frame_size^3) * poissrnd(lambda_mu)); % the initial number of particles in the unit box

%% Particle Storage Vectors 

%Intialise solvent positions and velocities
Solvent_Pos = zeros(3,Nmax); Solvent_Pos(:,1:N) = rand(3,N)* frame_size;
Solvent_Vel = zeros(3,Nmax); Solvent_Vel(:,1:N) = sigma_mu * randn(3,N);
NewSolvent_Pos = Solvent_Pos;
NewSolvent_Vel = Solvent_Vel;

%Store which solvent particles are active
Active = false(1,Nmax); Active(1:N)=true;

%Intialise dimer molecule
Mol_Pos1 = [1/2;1/2;1/2] * frame_size; NewMol_Pos1 = Mol_Pos1;
Mol_Vel1 = [0;0;0]; NewMol_Vel1 = Mol_Vel1;

Mol_Pos2 = [1/2;1/2;1/2] * frame_size + [r0; 0; 0]; NewMol_Pos2 = Mol_Pos2;
Mol_Vel2 = [0;0;0]; NewMol_Vel2 = Mol_Vel2;

%Set centre of frame
CoMPos = Mol_Pos1;

%Create vectors to store position and velocity of the dimer
StorePos = zeros(6,floor(T / (dt * skim))); 
StoreVel = zeros(6,floor(T / (dt * skim)));

%Turn off solvents which are inside the monomer at start of simulation
Active(sum((Solvent_Pos - repmat(Mol_Pos1,1,Nmax)).^2) < R^2) = false; 
InitialN = sum(Active==true);

tic

%% Simulation Loop

z=0;
for n=1:ceil(T/dt)
    %Update solvent positions
    NewSolvent_Pos = Solvent_Pos + Solvent_Vel*dt;
    %Update Dimer velocity and position
    NewMol_Vel1 = Mol_Vel1 + dt*spring*(1-r0/(sqrt(sum((Mol_Pos2 - Mol_Pos1).^2))))*(Mol_Pos2 - Mol_Pos1);
    NewMol_Vel2 = (1-gamma*dt)*Mol_Vel2 + dt*spring*(1-r0/(sqrt(sum((Mol_Pos2 - Mol_Pos1).^2))))*(Mol_Pos1 - Mol_Pos2)  + gamma*sqrt(2*D*dt)*randn(3,1);
    NewMol_Pos1 = Mol_Pos1 + NewMol_Vel1*dt;
    NewMol_Pos2 = Mol_Pos2 + NewMol_Vel2*dt;
    %Update speed of frame
    FrameDrift = NewMol_Vel1;
    
    %% Check for collisions
    
    %Check to see if any solvent has entered the dimer bead 
    Overlap1 = sum((NewSolvent_Pos - repmat(NewMol_Pos1,1,Nmax)).^2) < R^2;
    
    jx1=[]; 
    JX1 = find(Overlap1.*Active);
    
    if any(JX1)
        %in case of multiple overlaps (very rare) random choose which to
        %address at this timstep
        jx1 = JX1(randi(length(JX1)));
        
        jx=jx1;
        X1 = NewSolvent_Pos(:,jx); V1 = NewSolvent_Vel(:,jx);
        X2 = NewMol_Pos1; V2 = NewMol_Vel1;
        
        % calculates the positions of collision
        a=dot(V2-V1,V2-V1);
        b=-2*dot(X2-X1,V2-V1);
        c=dot(X2-X1,X2-X1)-R^2;
        tau=(-b+sqrt(b*b-4*a*c))/(2*a);
        
        X1_c = X1 - V1*tau;
        X2_c = X2 - V2*tau;
        
        normal = (X2_c - X1_c)/norm(X2_c-X1_c);
        V2_p = dot(V2,normal)*normal;
        V1_p = dot(V1,normal)*normal;
        
        V2_c = ((mu-1)/(mu+1))*V2_p + (2/(mu+1))*V1_p + (V2 - V2_p);
        V1_c = ((1-mu)/(mu+1))*V1_p + (2*mu/(mu+1))*V2_p + (V1 - V1_p);
        
        % updates the values for those involved in the collision
        NewSolvent_Pos(:,jx) = X1_c + V1_c*tau;
        NewSolvent_Vel(:,jx) = V1_c;
        NewMol_Pos1 = X2_c + V2_c*tau;
        NewMol_Vel1 = V2_c;
    end

    
    if any(Overlap1.*Active)
       % We need to update the FrameDrift to be the rate of change of the
       % CoM
        FrameDrift = (NewMol_Pos1 - Mol_Pos1)/(dt); 
    end
        
    %% updates all positions of the active particles such that the dimer is centered at [1/2 1/2 1/2]
    CoM = NewMol_Pos1;
    NewSolvent_Pos = NewSolvent_Pos - (CoM - [1/2;1/2;1/2] * frame_size);
    NewMol_Pos1 = NewMol_Pos1 - (CoM - [1/2;1/2;1/2] * frame_size);
    NewMol_Pos2 = NewMol_Pos2 - (CoM - [1/2;1/2;1/2] * frame_size); % updates the 2nd monomer wrt the CoM of the frame
    
    %% We turn off any solvent that leaves the frame
    Active(NewSolvent_Pos(1,:)<0)=false;
    Active(NewSolvent_Pos(1,:)>frame_size)=false;
    Active(NewSolvent_Pos(2,:)<0)=false;
    Active(NewSolvent_Pos(2,:)>frame_size)=false;
    Active(NewSolvent_Pos(3,:)<0)=false;
    Active(NewSolvent_Pos(3,:)>frame_size)=false;
    
    %% We add new solvent to the system from the boundaries
    for dim=[1,2,3]
        for face=[0,1]
            %set value of Norm baed on which face we are at
            Norm = [0;0;0];
            if face == 0
                Norm(dim) = 1;
            else
                Norm(dim) = -1;
            end
            
            %calculate probabilty of entry at this face
            Prob = (frame_size ^ 2) * lambda_mu*sigma_mu*dt*exp(-((FrameDrift(dim))^2)/(2*sigma_mu^2))/sqrt(2*pi) + ...
               (frame_size ^ 2) * lambda_mu*dt*(-Norm(dim) * FrameDrift(dim))*erfc(Norm(dim) * FrameDrift(dim)/(sigma_mu*sqrt(2)))/2;
            
            %Sample Poisson random variable for number of particles that
            %enter at this face in this timestep (almost always 0 or 1)
            Ninput = -1;
            pom = 1;
            while pom > exp(-Prob)
                pom = pom * rand;
                Ninput = Ninput + 1;
            end

            bb=0;
            %loop for each partice that enters
            while bb<Ninput
                flag = 0;
                cnt = 0;
                %sample position and velocity of new solvent particle
                pos = rand(3,1) * frame_size;
                vel = sigma_mu*randn(3,1);
                pos(dim,1) = erfc_sample(sigma_mu,dt,face * frame_size,FrameDrift,Norm);
                vel(dim,1) = vel_sample(sigma_mu,dt,face * frame_size,pos(dim,1),FrameDrift,Norm);
                old_pos = pos - vel * dt;
                %find indices of direction vectors that are parallel to the
                %face (e.g. if x perpendicular, these are y,z directions)
                y_ind = (1 + mod(dim,3));
                z_ind = (1 + mod((dim + 1),3));
                
                %check to see if double counting at edges/corners occurs
                if (old_pos(y_ind,1) < 0) || (old_pos(y_ind,1) > frame_size)
                    cnt = cnt + 1;
                end
                
                if (old_pos(z_ind,1) < 0) || (old_pos(z_ind,1) > frame_size)
                    cnt = cnt + 1;
                end
                
                %if this is the case, randomly choose not to keep these
                %newly sampled solvent particles with following
                %probabilties
                if cnt == 1
                    r = rand;
                    if rand > 0.5
                        flag = 1;
                    end
                elseif cnt == 2
                    r = rand;
                    if rand > 1/3
                        flag = 1;
                    end
                end
                
                %if accepted, store new solvent position and velocity
                if flag == 0 
                    jx = find(Active==false,1,'first'); % the index of the solvent to turn on
                    Active(jx)=true;
                    NewSolvent_Pos(:,jx) = pos;
                    NewSolvent_Vel(:,jx) = vel;
                end
                bb = bb + 1;
            end
        end
    end
    
    
    %% Updates all the relevant variables
    Solvent_Pos = NewSolvent_Pos;
    Solvent_Vel = NewSolvent_Vel;
    Mol_Pos1 = NewMol_Pos1;
    Mol_Vel1 = NewMol_Vel1;
    Mol_Pos2 = NewMol_Pos2;
    Mol_Vel2 = NewMol_Vel2;
    
    CoMPos = CoMPos + FrameDrift*dt;
    
    %store velocity and position of dimer for this step
    if mod(n,skim)==0
        z=z+1;
        StorePos(1:3,z) = CoMPos + Mol_Pos1 - (1/2) * frame_size;
        StoreVel(1:3,z) = Mol_Vel1;
        StorePos(4:6,z) = CoMPos + Mol_Pos2 - (1/2) * frame_size;
        StoreVel(4:6,z) = Mol_Vel2;
    end

    if mod(n,ceil(1/100*ceil(T/dt)))==0
       toc
        fprintf('The simulation is %d complete! \n',n/ceil(T/dt))
        tic
    end

end
toc

%% Velocity Autocorrelation Calculation

%Velocity of centre of mass of dimer
V_CoM = (StoreVel(1:3,:) + StoreVel(4:6,:))/2;
mean(mean((V_CoM(:,end/2:end) .* V_CoM(:,end/2:end))))

%Length of autocorrelation window (scaled so AC_V calculated from t=0 to t=1)
j = (length(V_CoM(1,:) - 1)) * (0.5 - 1/T) - 1;
%Amount of simulation discarded
t_0 = (length(V_CoM(1,:) - 1)) * 0.5 + 1;

%Calcluate autocorrelation
AC_V = zeros(1,(length(V_CoM(1,:)) - t_0 - j));

tic
for i=1:(length(V_CoM(1,:,1)) - t_0 - j)
    for k=1:3
        AC_V(1,i) = AC_V(1,i) + mean(V_CoM(k,t_0:(t_0 + j)) .* V_CoM(k,(t_0 + i):(t_0 + j + i)));
    end
    
    if mod(i,100)==0
    toc
    fprintf('The autocorrelations is %d complete! \n',i/100)
    tic
    end
end
toc

AC_V = AC_V ./ 3;


%% Saving Section

filename = 'Figure4_multires_dimer.mat';
filename = char(filename);
save(filename)
