# Supplementary material for: Multi-resolution dimer models in heat baths with short-range and long-range interactions
Source: Interface Focus. 2019 Apr 19;9(3):20180070. doi: 10.1098/rsfs.2018.0070 (PMC6501348; doi:10.1098/rsfs.2018.0070)
Supplement: Computer Codes for Illustrative Simulations [file rsfs20180070supp1.tar › ESM/Simulation Files/Figure3_two_bath.m]

%% Figure3_two_bath.m
%Simulates a dimer molecule in heat baths of particles with 
%short-range collision interactions. Each monomer has its own bath of
%solvent particles.

close all
clear all
clc

rng('shuffle')

%% Constants and Parameters

D=1;%Diffusion constant
gamma=10;%Friction coefficient 
spring=1e6; %Spring constant between the molecules
R=0.08; %Size of the molecules
M=1;%Mass of each monomer
m=1e-3;%Mass of solvent particles
r0 = 5*R; %Separation distance

dt=1e-6;%Size of timestep
T=100;%Legnth of simulation
skim = round((1e-4) / dt);%How often data is store (every 100 timesteps) 

mu=M/m;%Mass ratio
lambda_mu = 3/(8*R^2) * sqrt((mu+1)*gamma/(2*pi*D));%Solvent density
sigma_mu = sqrt((mu+1)*D*gamma);%Solvent velocity s.d.

frame_size = 0.32;

Nmax = ceil((frame_size^3) * ceil((2)*lambda_mu));%Maximum size of storage vectors for solvent data

%% Particle Storage Vectors 

%Sets up the first bath of solvent
N1 = ceil((frame_size^3) * poissrnd(lambda_mu)); % the initial number of particles in the frame

Solvent_Pos1 = zeros(3,Nmax); Solvent_Pos1(:,1:N1) = rand(3,N1) * frame_size + repmat([-r0/2;0;0],1,N1);
Solvent_Vel1 = zeros(3,Nmax); Solvent_Vel1(:,1:N1) = sigma_mu * randn(3,N1);
Active1 = false(1,Nmax); Active1(1:N1)=true;

NewSolvent1_Pos = Solvent_Pos1;
NewSolvent1_Vel = Solvent_Vel1;

%Sets up the second bath of solvent
N2 = ceil((frame_size^3) * poissrnd(lambda_mu)); % the initial number of particles in the unit box

Solvent_Pos2 = zeros(3,Nmax); Solvent_Pos2(:,1:N2) = rand(3,N2) * frame_size + repmat([r0/2;0;0],1,N2);
Solvent_Vel2 = zeros(3,Nmax); Solvent_Vel2(:,1:N2) = sigma_mu * randn(3,N2);
Active2 = false(1,Nmax); Active2(1:N2)=true;

NewSolvent2_Pos = Solvent_Pos2;
NewSolvent2_Vel = Solvent_Vel2;

%% Initial conditions for the molecules

%Intialise dimer molecule
Mol_Pos1 = [frame_size/2 - r0/2;frame_size/2;frame_size/2]; NewMol_Pos1 = Mol_Pos1;
Mol_Vel1 = [0;0;0]; NewMol_Vel1 = Mol_Vel1;
Mol_Pos2 = [frame_size/2 + r0/2;frame_size/2;frame_size/2]; NewMol_Pos2 = Mol_Pos2;
Mol_Vel2 = [0;0;0]; NewMol_Vel2 = Mol_Vel2;

%Set centre of frame
CoMPos = 1/2*(Mol_Pos1+Mol_Pos2);

%Create vectors to store position and velocity of the dimer
StorePos = zeros(6,floor(T / (dt * skim)));
StoreVel = zeros(6,floor(T / (dt * skim)));

% turns off the ones inside the molecule
Active1(sum((Solvent_Pos1 - repmat(Mol_Pos1,1,Nmax)).^2) < R^2) = false; 
Active2(sum((Solvent_Pos2 - repmat(Mol_Pos2,1,Nmax)).^2) < R^2) = false; 

InitialN1 = sum(Active1==true);
InitialN2 = sum(Active2==true);
tic

%% Simulation Loop

z=0;
for n=1:ceil(T/dt)
    %Update solvent positions
    NewSolvent1_Pos = Solvent_Pos1 + Solvent_Vel1*dt;
    NewSolvent2_Pos = Solvent_Pos2 + Solvent_Vel2*dt;
    
    %Update Dimer velocity and position
    NewMol_Vel1 = Mol_Vel1 + dt*spring*(1-r0/(sqrt(sum((Mol_Pos2 - Mol_Pos1).^2))))*(Mol_Pos2 - Mol_Pos1);
    NewMol_Vel2 = Mol_Vel2 + dt*spring*(1-r0/(sqrt(sum((Mol_Pos2 - Mol_Pos1).^2))))*(Mol_Pos1 - Mol_Pos2);
    NewMol_Pos1 = Mol_Pos1 + NewMol_Vel1*dt;
    NewMol_Pos2 = Mol_Pos2 + NewMol_Vel2*dt;
    
    %Update speed of frames
    FrameDrift1 = NewMol_Vel1; % if this changes its due to a collision and is updated
    FrameDrift2 = NewMol_Vel2; % if this changes its due to a collision and is updated
    
    %% Check for collisions
    
    %Check to see if any solvent has entered the dimer beads 
    Overlap1 = sum((NewSolvent1_Pos - repmat(NewMol_Pos1,1,Nmax)).^2) < R^2;
    Overlap2 = sum((NewSolvent2_Pos - repmat(NewMol_Pos2,1,Nmax)).^2) < R^2;
    
    jx1=[]; jx2=[];
    
    JX1 = find(Overlap1.*Active1);
    if any(JX1)
        %in case of multiple overlaps (very rare) random choose which to
        %address at this timstep
        jx1 = JX1(randi(length(JX1)));
    end
    
    JX2 = find(Overlap2.*Active2);
    if any(JX2)
        %in case of multiple overlaps (very rare) random choose which to
        %address at this timstep
        jx2 = JX2(randi(length(JX2)));
    end
    
    if any(JX1)
        % An active particle has intersected with the monomer
        jx=jx1;
        X1 = NewSolvent1_Pos(:,jx); V1 = NewSolvent1_Vel(:,jx);
        X2 = NewMol_Pos1; V2 = NewMol_Vel1;
        
        % calculates the positions of collision
        a=dot(V2-V1,V2-V1);
        b=-2*dot(X2-X1,V2-V1);
        c=dot(X2-X1,X2-X1)-R^2;
        tau=(-b+sqrt(b*b-4*a*c))/(2*a);
        if isreal(tau)==0
            fprintf('tau is imaginary. \n')
            return
        end
        X1_c = X1 - V1*tau;
        X2_c = X2 - V2*tau;
        
        normal = (X2_c - X1_c)/norm(X2_c-X1_c);
        V2_p = dot(V2,normal)*normal;
        V1_p = dot(V1,normal)*normal;
        
        V2_c = (mu-1)/(mu+1)*V2_p + 2/(mu+1)*V1_p + (V2 - V2_p);
        V1_c = (1-mu)/(mu+1)*V1_p + 2*mu/(mu+1)*V2_p + (V1 - V1_p);
        
        % updates the values for those involved in the collision
        NewSolvent1_Pos(:,jx) = X1_c + V1_c*tau;
        NewSolvent1_Vel(:,jx) = V1_c;
        NewMol_Pos1 = X2_c + V2_c*tau;
        NewMol_Vel1 = V2_c;
    end
    
    % Now we do any overlaps with the 2nd molecule
    if any(JX2)
        % An active particle has intersected with the monomer
        jx = jx2;
        
        X1 = NewSolvent2_Pos(:,jx); V1 = NewSolvent2_Vel(:,jx);
        X2 = NewMol_Pos2; V2 = NewMol_Vel2;
        
        % calculates the positions of collision
        a=dot(V2-V1,V2-V1);
        b=-2*dot(X2-X1,V2-V1);
        c=dot(X2-X1,X2-X1)-R^2;
        tau=(-b+sqrt(b*b-4*a*c))/(2*a);
        if isreal(tau)==0
            fprintf('tau is imaginary. \n')
            return
        end
        X1_c = X1 - V1*tau;
        X2_c = X2 - V2*tau;
        
        normal = (X2_c - X1_c)/norm(X2_c-X1_c);
        V2_p = dot(V2,normal)*normal;
        V1_p = dot(V1,normal)*normal;
        
        V2_c = (mu-1)/(mu+1)*V2_p + 2/(mu+1)*V1_p + (V2 - V2_p);
        V1_c = (1-mu)/(mu+1)*V1_p + 2*mu/(mu+1)*V2_p + (V1 - V1_p);
        
        % updates the values for those involved in the collision
        NewSolvent2_Pos(:,jx) = X1_c + V1_c*tau;
        NewSolvent2_Vel(:,jx) = V1_c;
        NewMol_Pos2 = X2_c + V2_c*tau;
        NewMol_Vel2 = V2_c;
    end
    
    if any(Overlap1.*Active1) 
       % We need to update the FrameDrift to be the rate of change of the
       % CoM
        FrameDrift1 = (NewMol_Pos1 - Mol_Pos1)/(dt); 
    end
    
    if any(Overlap2.*Active2) 
       % We need to update the FrameDrift to be the rate of change of the
       % CoM
        FrameDrift2 = (NewMol_Pos2 - Mol_Pos2)/(dt);
    end
        
    
    %% We turn off any solvent that leaves the frames
    Active1(NewSolvent1_Pos(1,:)<(NewMol_Pos1(1)-frame_size/2))=false;
    Active1(NewSolvent1_Pos(1,:)>(NewMol_Pos1(1)+frame_size/2))=false;
    Active1(NewSolvent1_Pos(2,:)<(NewMol_Pos1(2)-frame_size/2))=false;
    Active1(NewSolvent1_Pos(2,:)>(NewMol_Pos1(2)+frame_size/2))=false;
    Active1(NewSolvent1_Pos(3,:)<(NewMol_Pos1(3)-frame_size/2))=false;
    Active1(NewSolvent1_Pos(3,:)>(NewMol_Pos1(3)+frame_size/2))=false;
    
    Active2(NewSolvent2_Pos(1,:)<(NewMol_Pos2(1)-frame_size/2))=false;
    Active2(NewSolvent2_Pos(1,:)>(NewMol_Pos2(1)+frame_size/2))=false;
    Active2(NewSolvent2_Pos(2,:)<(NewMol_Pos2(2)-frame_size/2))=false;
    Active2(NewSolvent2_Pos(2,:)>(NewMol_Pos2(2)+frame_size/2))=false;
    Active2(NewSolvent2_Pos(3,:)<(NewMol_Pos2(3)-frame_size/2))=false;
    Active2(NewSolvent2_Pos(3,:)>(NewMol_Pos2(3)+frame_size/2))=false;
    
    %% We add new solvent to the system from the boundaries
    %1st monomer
    for dim=[1,2,3]
        for face=[0,1]
            %set value of Norm based on which face we are at
            Norm = [0;0;0];
            if face == 0
                Norm(dim) = 1;
            else
                Norm(dim) = -1;
            end
            
            %calculate probabilty of entry at this face
            Prob = (frame_size ^ 2) * lambda_mu*sigma_mu*dt*exp(-((FrameDrift1(dim))^2)/(2*sigma_mu^2))/sqrt(2*pi) + ...
               (frame_size ^ 2) * lambda_mu*dt*(-Norm(dim) * FrameDrift1(dim))*erfc(Norm(dim) * FrameDrift1(dim)/(sigma_mu*sqrt(2)))/2;

            %Sample Poisson random variable for number of particles that
            %enter at this face in this timestep (almost always 0 or 1)
            Ninput = -1;
            pom = 1;
            while pom > exp(-Prob)
                pom = pom * rand;
                Ninput = Ninput + 1;
            end

            bb=0;
            %loop for each partice that enters
            while bb<Ninput
                flag = 0;
                cnt = 0;
                %sample position and velocity of new solvent particle
                pos = rand(3,1) * frame_size;
                vel = sigma_mu*randn(3,1);
                pos(dim,1) = erfc_sample(sigma_mu,dt,face * frame_size,FrameDrift1,Norm);
                vel(dim,1) = vel_sample(sigma_mu,dt,face * frame_size,pos(dim,1),FrameDrift1,Norm);
                old_pos = pos - vel * dt;
                %find indices of direction vectors that are parallel to the
                %face (e.g. if x perpendicular, these are y,z directions)
                y_ind = (1 + mod(dim,3));
                z_ind = (1 + mod((dim + 1),3));
                
                %check to see if double counting at edges/corners occurs
                if (old_pos(y_ind,1) < 0) || (old_pos(y_ind,1) > frame_size)
                    cnt = cnt + 1;
                end
                
                if (old_pos(z_ind,1) < 0) || (old_pos(z_ind,1) > frame_size)
                    cnt = cnt + 1;
                end
               
                %if this is the case, randomly choose not to keep these
                %newly sampled solvent particles with following
                %probabilties
                if cnt == 1
                    r = rand;
                    if rand > 0.5
                        flag = 1;
                    end
                elseif cnt == 2
                    r = rand;
                    if rand > 1/3
                        flag = 1;
                    end
                end
                
                %if accepted, store new solvent position and velocity
                if flag == 0 
                    jx = find(Active1==false,1,'first'); % the index of the solvent to turn on
                    Active1(jx)=true;
                    NewSolvent1_Pos(:,jx) = NewMol_Pos1 + pos - (1/2) * frame_size;
                    NewSolvent1_Vel(:,jx) = vel;
                end
                bb = bb + 1;
            end
        end
    end
    
    %2nd monomer
    for dim=[1,2,3]
        for face=[0,1]  
            Norm = [0;0;0];
            %set value of Norm based on which face we are at
            if face == 0
                Norm(dim) = 1;
            else
                Norm(dim) = -1;
            end
            
            %calculate probabilty of entry at this face
            Prob = (frame_size ^ 2) * lambda_mu*sigma_mu*dt*exp(-((FrameDrift2(dim))^2)/(2*sigma_mu^2))/sqrt(2*pi) + ...
               (frame_size ^ 2) * lambda_mu*dt*(-Norm(dim) * FrameDrift2(dim))*erfc(Norm(dim) * FrameDrift2(dim)/(sigma_mu*sqrt(2)))/2;
            
            %Sample Poisson random variable for number of particles that
            %enter at this face in this timestep (almost always 0 or 1)
            Ninput = -1;
            pom = 1;
            while pom > exp(-Prob)
                pom = pom * rand;
                Ninput = Ninput + 1;
            end

            bb=0;
            %loop for each partice that enters
            while bb<Ninput
                flag = 0;
                cnt = 0;
                %sample position and velocity of new solvent particle
                pos = rand(3,1) * frame_size;
                vel = sigma_mu*randn(3,1);
                pos(dim,1) = erfc_sample(sigma_mu,dt,face * frame_size,FrameDrift2,Norm);
                vel(dim,1) = vel_sample(sigma_mu,dt,face * frame_size,pos(dim,1),FrameDrift2,Norm);
                old_pos = pos - vel * dt;
                %find indices of direction vectors that are parallel to the
                %face (e.g. if x perpendicular, these are y,z directions)
                y_ind = (1 + mod(dim,3));
                z_ind = (1 + mod((dim + 1),3));
                
                %check to see if double counting at edges/corners occurs
                if (old_pos(y_ind,1) < 0) || (old_pos(y_ind,1) > frame_size)
                    cnt = cnt + 1;
                end
                
                if (old_pos(z_ind,1) < 0) || (old_pos(z_ind,1) > frame_size)
                    cnt = cnt + 1;
                end
               
                %if this is the case, randomly choose not to keep these
                %newly sampled solvent particles with following
                %probabilties
                if cnt == 1
                    r = rand;
                    if rand > 0.5
                        flag = 1;
                    end
                elseif cnt == 2
                    r = rand;
                    if rand > 1/3
                        flag = 1;
                    end
                end
                
                %if accepted, store new solvent position and velocity
                if flag == 0 
                    jx = find(Active2==false,1,'first'); % the index of the solvent to turn on
                    Active2(jx)=true;
                    NewSolvent2_Pos(:,jx) = NewMol_Pos2 + pos - (1/2) * frame_size;
                    NewSolvent2_Vel(:,jx) = vel;
                end
                bb = bb + 1;
            end
        end
    end
    %% Updates all the relevant variables
    Solvent_Pos1 = NewSolvent1_Pos;
    Solvent_Vel1 = NewSolvent1_Vel;
    Mol_Pos1 = NewMol_Pos1;
    Mol_Vel1 = NewMol_Vel1;
    Solvent_Pos2 = NewSolvent2_Pos;
    Solvent_Vel2 = NewSolvent2_Vel;
    Mol_Pos2 = NewMol_Pos2;
    Mol_Vel2 = NewMol_Vel2;
    
    CoMPos = CoMPos + 1/2*(FrameDrift1+FrameDrift2)*dt;
    
    %store velocity and position of dimer for this step
    if mod(n,skim)==0
        z=z+1;
        StorePos(1:3,z) = Mol_Pos1;
        StoreVel(1:3,z) = Mol_Vel1;
        StorePos(4:6,z) = Mol_Pos2;
        StoreVel(4:6,z) = Mol_Vel2;
    end

if mod(n,ceil(1/100*ceil(T/dt)))==0
   toc
    fprintf('The simulation is %d complete! \n',n/ceil(T/dt))
    tic
end

end
toc

Length = StorePos(1:3,:) - StorePos(4:6,:);
L_d = sqrt(sum(Length.^2));

%% Saving Section

filename = 'Figure3_two_bath_L5.mat';
filename = char(filename);
save(filename)
