# Supplementary material for: Multi-resolution dimer models in heat baths with short-range and long-range interactions
Source: Interface Focus. 2019 Apr 19;9(3):20180070. doi: 10.1098/rsfs.2018.0070 (PMC6501348; doi:10.1098/rsfs.2018.0070)
Supplement: Computer Codes for Illustrative Simulations [file rsfs20180070supp1.tar › ESM/Simulation Files/Figure6_multires_dimer.m]

%% Figure6_multires_dimer.m
%Simulates a multi-resolution dimer molecule, with one monomer modelled
%with a stochastic Langevin model, and the other in a heat bath of
%particles with long-range interactions

close all
clear all
clc

rng('shuffle')

%% Parameters and Initialisation Conditions

dt = 0.0001;%timestep size
timespan = 1000;%length of simulation
numsteps = round(timespan/dt) + 1;%number of steps

%Parameters (shared)
D = 1;%diffusion constant
gamma = 10;%friction coefficient
M = 1;%mass of dimer particle
w_d = 100;%frequency constant
m = 0.001;%mass of oscillators
k_spring = 1000000;%spring constant
L = 0.08 * 4;%natural length
N = 100000;%number of oscillators

%Parameters (Hamiltonian)
%Distribution of oscillator frequencies
w = exprnd(w_d, [1,N]);
%Interaction constants
a = sqrt((2 * gamma * w_d)/(N * pi * m)) ./ w;

%Parameters (Langevin)
wiener_L = gamma * sqrt(2 * D * dt);%consant for Wiener process

%% Simulation Section

dimension = 3;
%Choose how many points to save from simulation
skim_value = 10;
skim_steps = (((numsteps - 1) / skim_value) + 1);

%Position and velocity stores for dimer
V_P_1 = zeros(dimension,skim_steps);
X_P_1 = zeros(dimension,skim_steps);
V_P_2 = zeros(dimension,skim_steps);
X_P_2 = zeros(dimension,skim_steps);

%Deviation from natural length
L_d = zeros(1,skim_steps);

%Initial dimer positions/velocities
x_p = zeros(dimension,2);
v_p = zeros(dimension,2);

x_p(1,:) = [-L/2,L/2];
X_P_1(1,1) = x_p(1,1);
X_P_2(1,1) = x_p(1,2);
T = 1e-6:1e-6:10;
%Initial oscillator positions and velocities
x_o_1 = sqrt(D * gamma * M / m) * (randn(dimension,N) ./ w);
x_o_1(1,:) = x_o_1(1,:) + a * x_p(1,1);

v_o_1 = sqrt(D * gamma * M / m) * randn(dimension,N);

%Initial acceleration for system
a_p = zeros(dimension,2);
a_o_1 = zeros(dimension,N);

u1 = k_spring * (1 - L / norm(x_p(:,2) - x_p(:,1))) * (x_p(:,2) - x_p(:,1));
U = [u1,-u1];

for i=1:3
    a_o_1(i,:) = - (w(1,:) .^ 2) .* (x_o_1(i,:) - a(1,:) * x_p(i,1));
    a_p(i,1) = U(i,1) / M + sum((m / M) * (a(1,:) .* (w(1,:) .^ 2)) .* (x_o_1(i,:) - a(1,:) .* x_p(i,1)));
end

%%

for i=2:numsteps
    %%Velocity Verlet and Euler-Maruyama algorithm	        
    %%Particle 1: Hamiltonian
    %Step 1
    v_p_n2(:,1) = v_p(:,1) + 0.5 * a_p(:,1) * dt;
    v_o_1_n2 = v_o_1 + 0.5 * a_o_1 * dt;
    %Step 2
    x_p_n(:,1) = x_p(:,1) + v_p_n2(:,1) * dt;
    x_o_1_n = x_o_1 + v_o_1_n2 * dt;
    
    %%Particle 2: Langevin
    %Step 1,2
    v_p_n2(:,2) = v_p(:,2) + 0.5 * a_p(:,2);
    x_p_n(:,2) = x_p(:,2) + 0.5 * v_p_n2(:,2) * dt;
    
    %%Particle 1: Hamiltonian
    %Step 3
    u1 = k_spring * (1 - L / norm(x_p_n(:,2) - x_p_n(:,1))) * (x_p_n(:,2) - x_p_n(:,1));
    U = [u1,-u1];
        
    for k=1:3
        a_o_1(k,:) = - (w(1,:) .^ 2) .* (x_o_1_n(k,:) - a(1,:) * x_p_n(k,1));
        a_p(k,1) = U(k,1) / M + sum((m / M) * (a(1,:) .* (w(1,:) .^ 2)) .* (x_o_1_n(k,:) - a(1,:) .* x_p_n(k,1)));
    end
    
    %%Particle 2: Langevin
    %Step 3
    r = randn(3,1);
    R = wiener_L * r;
    g_i = gamma * v_p(:,2) * dt;
        
    a_p(:,2) = (1/M) * (U(:,2) * dt) + R - g_i;
    
    %%Particle 1: Hamiltonian
    %Step 4
    v_p_n(:,1) = (v_p_n2(:,1) + 0.5 * a_p(:,1) * dt);
    v_o_1_n = (v_o_1_n2 + 0.5 * a_o_1 * dt);
    
    %%Particle 2: Langevin
    %Step 4
    v_p_n(:,2) = (v_p_n2(:,2) + 0.5 * a_p(:,2));
    
    %Update for next step
    x_p = x_p_n;
    v_p = v_p_n;
    
    x_o_1 = x_o_1_n;
    v_o_1 = v_o_1_n;
    
	%Store for certain proportion of timesteps
    if mod(i,skim_value) == 1
        ind = ((i - 1) / skim_value) + 1;
		%Store dimer positions and velocities
        for k=1:3
            V_P_1(k,ind) = v_p(k,1);
            X_P_1(k,ind) = x_p(k,1);
            V_P_2(k,ind) = v_p(k,2);
            X_P_2(k,ind) = x_p(k,2);
        end
        %Store deviation from natural length
        L_d(1,ind) = norm(x_p(:,1) - x_p(:,2)) / L;
    end
    
end


%% Autocorrelation Function

%Velocity of centre of mass of dimer
V_CoM = (V_P_1 + V_P_2)/2;

%Length of autocorrelation window
j = (skim_steps - 1) * 0.499 - 1;
%Amount of simulation discarded
t_0 = (skim_steps - 1) * 0.5 + 1;

%Calcluate autocorrelation
AC_V = zeros(1,(length(V_CoM(1,:)) - t_0 - j));
for i=1:(length(V_CoM(1,:,1)) - t_0 - j)
    for k=1:3
        AC_V(1,i) = AC_V(1,i) + mean(V_CoM(k,t_0:(t_0 + j)) .* V_CoM(k,(t_0 + i):(t_0 + j + i)));
    end
end
AC_V = AC_V ./ 3;

%% Saving Section

filename = 'Figure6_multires_dimer.mat';
filename = char(filename);
save(filename)
