# Supplementary material for: Multi-resolution dimer models in heat baths with short-range and long-range interactions
Source: Interface Focus. 2019 Apr 19;9(3):20180070. doi: 10.1098/rsfs.2018.0070 (PMC6501348; doi:10.1098/rsfs.2018.0070)
Supplement: Computer Codes for Illustrative Simulations [file rsfs20180070supp1.tar › ESM/Simulation Files/erfc_sample.m]

function [ output ] = erfc_sample( sigma_mu,dt,L,v,n )
%Function to sample from error function distribution using an
%acceptance-rejection algorithm

fail=1;
while fail==1
    %Sample uniform random variable
    eta1 = rand;
    %Get velocity component perpendicular to face being considered
    c = dot(v,n)*dt; 

    %Set parameters for algorthm based on sign of c to improve the 
    %probabilty
    if c>0
       a1=sqrt(pi)*erfc(c)/(2*exp(-c^2));
       a2=1/erfc(c);
    else
       a1=sqrt(pi)/2;
       a2=exp(2*c/sqrt(pi));
    end
    
    %Scale eta1 and sample another uniform random variable
    eta2 = -a1*log(eta1);
    eta3 = rand;

    %If acceptance criteria holds, loop will end and eta2 is accepted
    if eta1*eta3 < a2*erfc(eta2 + c)
       fail = 0;
    end

end

%Scale position baed on which boundary it is being introduced at
if L==0
   output = sigma_mu*dt*sqrt(2)*eta2;
else
   output = L - sigma_mu*dt*sqrt(2)*eta2;
end
