# Supplementary material for: Multi-resolution dimer models in heat baths with short-range and long-range interactions
Source: Interface Focus. 2019 Apr 19;9(3):20180070. doi: 10.1098/rsfs.2018.0070 (PMC6501348; doi:10.1098/rsfs.2018.0070)
Supplement: Computer Codes for Illustrative Simulations [file rsfs20180070supp1.tar › ESM/Simulation Files/Figure5_one_bath.m]

%% Figure5_one_bath.m
%Simulates a dimer molecule in a single heat bath of particles with 
%long-range interactions

close all
clear all
clc

rng('shuffle')

%% Parameters and Initialisation Conditions
dt = 0.0001;%timestep size
timespan = 100;%length of simulation
numsteps = round(timespan/dt) + 1;%number of steps

D = 1;%diffusion constant
gamma = 10;%friction coefficient
M = 1;%mass of dimer particle
w_d = 100;%frequency constant
m = 0.001;%mass of oscillators
k_spring = 1000000;%spring constant
L_values = [2.25,2.5,2.75,3,3.5,4,4.5,5] * 0.08;%natural lengths
N = 10000;%number of oscillators

%Distribution of oscillator frequencies
w_values = exprnd(w_d, [1,N]);
%Interaction constants
a_values = sqrt((2 * gamma * w_d)/(N * pi * m)) ./ w_values;

%% Simulation Section

dimension = 3;
%Choose how many points to save from simulation
skim_value = 10;
skim_steps = (((numsteps - 1) / skim_value) + 1);
%Store for deviation from natural length of dimer
L_d_store_HH_1 = zeros(8,skim_steps);

for repeat=1:8

L = L_values(1,repeat);        
w = w_values;
a = a_values;

%Position and velocity stores for dimer
V_P_1 = zeros(dimension,skim_steps);
X_P_1 = zeros(dimension,skim_steps);
V_P_2 = zeros(dimension,skim_steps);
X_P_2 = zeros(dimension,skim_steps);
%Deviation from natural length
L_d = zeros(1,skim_steps);

%Initial dimer positions/velocities
x_p = zeros(dimension,2);
v_p = zeros(dimension,2);

x_p(1,:) = [-L/2,L/2];

X_P_1(1,1) = x_p(1,1);
X_P_2(1,1) = x_p(1,2);

%Initial oscillator positions and velocities
x_o_1 = sqrt(D * gamma * M / m) * (randn(dimension,N) ./ w(1,:));
x_o_1(:,1:(N/2)) = x_o_1(:,1:(N/2)) + a(1,1:(N/2)) .* x_p(:,1);
x_o_1(:,((N/2) + 1):end) = x_o_1(:,((N/2) + 1):end) + a(1,((N/2) + 1):end) .* x_p(:,2);

v_o_1 = sqrt(D * gamma * M / m) * randn(dimension,N);

%Initial acceleration for system
a_p = zeros(dimension,2);
a_o_1 = zeros(dimension,N);

u1 = k_spring * (1 - L / norm(x_p(:,2) - x_p(:,1))) * (x_p(:,2) - x_p(:,1));
U = [u1,-u1];

for i=1:3
    a_o_1(i,:) = - 0.5 * (w(1,:) .^ 2) .* (2 * x_o_1(i,:) - a(1,:) * (x_p(i,1) + x_p(i,2)));
    a_p(i,1) = U(i,1) / M + sum((m / M) * 0.5 * (a(1,:) .* (w(1,:) .^ 2)) .* (x_o_1(i,:) - a(1,:) .* x_p(i,1)));
    a_p(i,2) = U(i,2) / M + sum((m / M) * 0.5 * (a(1,:) .* (w(1,:) .^ 2)) .* (x_o_1(i,:) - a(1,:) .* x_p(i,2)));
end

%%

for i=2:numsteps    
    %%Velocity Verlet algorithm
    %Particle 1: Hamiltonian
    %Step 1
    v_p_n2 = v_p + 0.5 * a_p * dt;
    v_o_1_n2 = v_o_1 + 0.5 * a_o_1 * dt;
    %Step 2
    x_p_n = x_p + v_p_n2 * dt;
    x_o_1_n = x_o_1 + v_o_1_n2 * dt;

    %Step 3
    u1 = k_spring * (1 - L / norm(x_p_n(:,2) - x_p_n(:,1))) * (x_p_n(:,2) - x_p_n(:,1));
    U = [u1,-u1];
        
    for k=1:3
        a_o_1(k,:) = - 0.5 * (w(1,:) .^ 2) .* (2 * x_o_1_n(k,:) - a(1,:) * (x_p_n(k,1) + x_p_n(k,2)));
        a_p(k,1) = U(k,1) / M + sum((m / M) * 0.5 * (a(1,:) .* (w(1,:) .^ 2)) .* (x_o_1_n(k,:) - a(1,:) .* x_p_n(k,1)));
        a_p(k,2) = U(k,2) / M + sum((m / M) * 0.5 * (a(1,:) .* (w(1,:) .^ 2)) .* (x_o_1_n(k,:) - a(1,:) .* x_p_n(k,2)));
    end
    
    %Step 4
    v_p_n = v_p_n2 + 0.5 * a_p * dt;
    v_o_1_n = v_o_1_n2 + 0.5 * a_o_1 * dt;
    
    %Update for next step
    x_p = x_p_n;
    v_p = v_p_n;
    
    x_o_1 = x_o_1_n;
    v_o_1 = v_o_1_n;
    
	%Store for certain proportion of timesteps
    if mod(i,skim_value) == 1
        ind = ((i - 1) / skim_value) + 1;
		%Store dimer positions and velocities
        for k=1:3
            V_P_1(k,ind) = v_p(k,1);
            X_P_1(k,ind) = x_p(k,1);
            V_P_2(k,ind) = v_p(k,2);
            X_P_2(k,ind) = x_p(k,2);
        end
        %Store deviation from natural length
        L_d(1,ind) = norm(x_p(:,1) - x_p(:,2)) / L;
    end  
    
end
%Store values for this natural length
L_d_store_HH_1(repeat,:) = L_d;

end

%% Saving Section

filename = 'Figure5_one_bath_L5.mat';
filename = char(filename);
save(filename)
