# Supplementary material for: Multi-resolution dimer models in heat baths with short-range and long-range interactions
Source: Interface Focus. 2019 Apr 19;9(3):20180070. doi: 10.1098/rsfs.2018.0070 (PMC6501348; doi:10.1098/rsfs.2018.0070)
Supplement: Computer Codes for Illustrative Simulations [file rsfs20180070supp1.tar › ESM/Plotting Files/Figure3/Figure3.m]

function Figure3

hold off 
clear all
close all
clc

figure
hold on
box on 
axis([2 5.25 1.0001 1.0008]);

load('Figure3.mat', 'L_d_mean', 'CI_1', 'CI_2')

OneBath = zeros(3,8);
TwoBath = zeros(3,8);

OneBath(1,:) = L_d_mean(1,:) + CI_1 + 1;
TwoBath(1,:) = L_d_mean(2,:) + CI_1 + 1;
OneBath(2,:) = L_d_mean(1,:) + 1;
TwoBath(2,:) = L_d_mean(2,:) + 1;
OneBath(3,:) = L_d_mean(1,:) - CI_1 + 1;
TwoBath(3,:) = L_d_mean(2,:) - CI_1 + 1;

alpha = [2.25,2.5,2.75,3,3.5,4,4.5,5];

r0=0.08;

plot(alpha,OneBath(2,:),'b')
plot(alpha(1)*ones(1,2),[OneBath(1,1) OneBath(3,1)],'-bsq','MarkerEdgeColor','k','MarkerFaceColor','b','MarkerSize',3)
plot(alpha(2)*ones(1,2),[OneBath(1,2) OneBath(3,2)],'-bsq','MarkerEdgeColor','k','MarkerFaceColor','b','MarkerSize',3)
plot(alpha(3)*ones(1,2),[OneBath(1,3) OneBath(3,3)],'-bsq','MarkerEdgeColor','k','MarkerFaceColor','b','MarkerSize',3)
plot(alpha(4)*ones(1,2),[OneBath(1,4) OneBath(3,4)],'-bsq','MarkerEdgeColor','k','MarkerFaceColor','b','MarkerSize',3)
plot(alpha(5)*ones(1,2),[OneBath(1,5) OneBath(3,5)],'-bsq','MarkerEdgeColor','k','MarkerFaceColor','b','MarkerSize',3)
plot(alpha(6)*ones(1,2),[OneBath(1,6) OneBath(3,6)],'-bsq','MarkerEdgeColor','k','MarkerFaceColor','b','MarkerSize',3)
plot(alpha(7)*ones(1,2),[OneBath(1,7) OneBath(3,7)],'-bsq','MarkerEdgeColor','k','MarkerFaceColor','b','MarkerSize',3)
plot(alpha(8)*ones(1,2),[OneBath(1,8) OneBath(3,8)],'-bsq','MarkerEdgeColor','k','MarkerFaceColor','b','MarkerSize',3)

plot(alpha,TwoBath(2,:),'r')
plot(alpha(1)*ones(1,2),[TwoBath(1,1) TwoBath(3,1)],'-rd','MarkerEdgeColor','k','MarkerFaceColor','r','MarkerSize',3)
plot(alpha(2)*ones(1,2),[TwoBath(1,2) TwoBath(3,2)],'-rd','MarkerEdgeColor','k','MarkerFaceColor','r','MarkerSize',3)
plot(alpha(3)*ones(1,2),[TwoBath(1,3) TwoBath(3,3)],'-rd','MarkerEdgeColor','k','MarkerFaceColor','r','MarkerSize',3)
plot(alpha(4)*ones(1,2),[TwoBath(1,4) TwoBath(3,4)],'-rd','MarkerEdgeColor','k','MarkerFaceColor','r','MarkerSize',3)
plot(alpha(5)*ones(1,2),[TwoBath(1,5) TwoBath(3,5)],'-rd','MarkerEdgeColor','k','MarkerFaceColor','r','MarkerSize',3)
plot(alpha(6)*ones(1,2),[TwoBath(1,6) TwoBath(3,6)],'-rd','MarkerEdgeColor','k','MarkerFaceColor','r','MarkerSize',3)
plot(alpha(7)*ones(1,2),[TwoBath(1,7) TwoBath(3,7)],'-rd','MarkerEdgeColor','k','MarkerFaceColor','r','MarkerSize',3)
plot(alpha(8)*ones(1,2),[TwoBath(1,8) TwoBath(3,8)],'-rd','MarkerEdgeColor','k','MarkerFaceColor','r','MarkerSize',3)

r0=linspace(2,5.25,100)*0.08;
plot(r0/0.08,1+2./(1e5*r0.^2),'k')

h = zeros(3, 1);
h(1) = plot(NaN,NaN,'bsq','MarkerFaceColor','b','MarkerEdgeColor','k');
h(2) = plot(NaN,NaN,'rd','MarkerFaceColor','r','MarkerEdgeColor','k');
h(3) = plot(NaN,NaN,'k');
L =legend(h, 'single bath','two baths','equation (9)');
set(L,'FontSize',18,'Interpreter','latex')
set(gca,'XTick',[2 2.25 2.5 2.75 3 3.5 4 4.5 5],'XTickLabel',{'2'; '';'';'';'3'; ''; '4'; ''; '5'});
set(gca,'YTick',[1.0002 1.0004 1.0006 1.0008],'YTickLabel',{'2'; '4'; '6';'8'});

xlabel('$\ell_0/r_0$','Interpreter','latex','FontSize',18)
ylabel('$L_d / \ell_0 - 1 \left( \times 10^{-4} \right)$','Interpreter','latex','FontSize',18)
set(gca,'FontSize',18)

end
