# Supplementary material for: Multi-resolution dimer models in heat baths with short-range and long-range interactions
Source: Interface Focus. 2019 Apr 19;9(3):20180070. doi: 10.1098/rsfs.2018.0070 (PMC6501348; doi:10.1098/rsfs.2018.0070)
Supplement: Computer Codes for Illustrative Simulations [file rsfs20180070supp1.tar › ESM/Plotting Files/Figure4/Figure4.m]

function Figure4

%Set latex as the typesetting for captions/legend
set(0,'defaulttextInterpreter','latex');
set(groot, 'defaultAxesTickLabelInterpreter','latex'); 
set(groot, 'defaultLegendInterpreter','latex');

clear all
close all
clc
load('Figure4.mat')
figure
hold on
box on 
axis([0 1 -0.3 5]);
tau=[0.00001:0.00001:1];
plot(tau,AC_V,'b','Linewidth',2);
Diff=1;
gamma=10;
langevinexact=(Diff*gamma/2)*(exp(-gamma*tau));
plot(tau,langevinexact,'r--','Linewidth',2);
plot([0 5],[0 0],'k');
plot(tau,langevinexact,'r--','Linewidth',2);
L=legend('multi-resolution','equation (6)');
set(L,'FontSize',18,'Interpreter','latex');
xlabel('$\tau$','Interpreter','latex','FontSize',18)
ylabel('$C_d(\tau)$','Interpreter','latex','FontSize',18)
set(gca,'XTick',[0 0.2 0.4 0.6 0.8 1]);
set(gca,'FontSize',18)
