# Supplementary material for: Multi-resolution dimer models in heat baths with short-range and long-range interactions
Source: Interface Focus. 2019 Apr 19;9(3):20180070. doi: 10.1098/rsfs.2018.0070 (PMC6501348; doi:10.1098/rsfs.2018.0070)
Supplement: Computer Codes for Illustrative Simulations [file rsfs20180070supp1.tar › ESM/Plotting Files/Figure5/Figure5.m]

function Figure5

load Figure5.mat L_values L_d_HH_1_mean L_d_HH_mean CI_HH_1 CI_HH

figure(1);
hold on
box on 

format long

alpha=L_values/0.08;
OneBath=zeros(3,8);
OneBath(1,:)=(L_d_HH_1_mean(:,1)' - 1)-CI_HH_1(:,1)';
OneBath(2,:)=(L_d_HH_1_mean(:,1) - 1);
OneBath(3,:)=(L_d_HH_1_mean(:,1)' - 1)+CI_HH_1(:,1)';

plot(alpha,OneBath(2,:),'b')
plot(alpha(1)*ones(1,2),[OneBath(1,1) OneBath(3,1)],'-bsq','MarkerEdgeColor','k','MarkerFaceColor','b','MarkerSize',3)
plot(alpha(2)*ones(1,2),[OneBath(1,2) OneBath(3,2)],'-bsq','MarkerEdgeColor','k','MarkerFaceColor','b','MarkerSize',3)
plot(alpha(3)*ones(1,2),[OneBath(1,3) OneBath(3,3)],'-bsq','MarkerEdgeColor','k','MarkerFaceColor','b','MarkerSize',3)
plot(alpha(4)*ones(1,2),[OneBath(1,4) OneBath(3,4)],'-bsq','MarkerEdgeColor','k','MarkerFaceColor','b','MarkerSize',3)
plot(alpha(5)*ones(1,2),[OneBath(1,5) OneBath(3,5)],'-bsq','MarkerEdgeColor','k','MarkerFaceColor','b','MarkerSize',3)
plot(alpha(6)*ones(1,2),[OneBath(1,6) OneBath(3,6)],'-bsq','MarkerEdgeColor','k','MarkerFaceColor','b','MarkerSize',3)
plot(alpha(7)*ones(1,2),[OneBath(1,7) OneBath(3,7)],'-bsq','MarkerEdgeColor','k','MarkerFaceColor','b','MarkerSize',3)
plot(alpha(8)*ones(1,2),[OneBath(1,8) OneBath(3,8)],'-bsq','MarkerEdgeColor','k','MarkerFaceColor','b','MarkerSize',3)

hold on

TwoBath=zeros(3,8);
TwoBath(1,:)=(L_d_HH_mean(:,1)'- 1)-CI_HH(:,1)';
TwoBath(2,:)=(L_d_HH_mean(:,1)'- 1);
TwoBath(3,:)=(L_d_HH_mean(:,1)'- 1)+CI_HH(:,1)';

plot(alpha,TwoBath(2,:),'r')
plot(alpha(1)*ones(1,2),[TwoBath(1,1) TwoBath(3,1)],'-rd','MarkerEdgeColor','k','MarkerFaceColor','r','MarkerSize',3)
plot(alpha(2)*ones(1,2),[TwoBath(1,2) TwoBath(3,2)],'-rd','MarkerEdgeColor','k','MarkerFaceColor','r','MarkerSize',3)
plot(alpha(3)*ones(1,2),[TwoBath(1,3) TwoBath(3,3)],'-rd','MarkerEdgeColor','k','MarkerFaceColor','r','MarkerSize',3)
plot(alpha(4)*ones(1,2),[TwoBath(1,4) TwoBath(3,4)],'-rd','MarkerEdgeColor','k','MarkerFaceColor','r','MarkerSize',3)
plot(alpha(5)*ones(1,2),[TwoBath(1,5) TwoBath(3,5)],'-rd','MarkerEdgeColor','k','MarkerFaceColor','r','MarkerSize',3)
plot(alpha(6)*ones(1,2),[TwoBath(1,6) TwoBath(3,6)],'-rd','MarkerEdgeColor','k','MarkerFaceColor','r','MarkerSize',3)
plot(alpha(7)*ones(1,2),[TwoBath(1,7) TwoBath(3,7)],'-rd','MarkerEdgeColor','k','MarkerFaceColor','r','MarkerSize',3)
plot(alpha(8)*ones(1,2),[TwoBath(1,8) TwoBath(3,8)],'-rd','MarkerEdgeColor','k','MarkerFaceColor','r','MarkerSize',3)

hold off

xticks([2 3 4 5])
yticks([0.97 1 1.03 1.06 1.09])
xlabel('$\ell_0/r_0$','Interpreter','latex','FontSize',18)
ylabel('$L_d / \ell_0$','Interpreter','latex','FontSize',18)
hold on;
alpha=linspace(2,5.25,100);
plot(alpha,2./(1e5*(0.08*alpha).^2),'k')
gopi=1000/pi;
plot(alpha,-gopi/(2e6+gopi)*alpha./alpha,'g--')
plot(alpha,0*alpha,'k')
p(3) = plot([2 5.5], [1 1], 'k');
h = zeros(3, 1);
h(1) = plot(NaN,NaN,'bsq','MarkerFaceColor','b','MarkerEdgeColor','k');
h(2) = plot(NaN,NaN,'rd','MarkerFaceColor','r','MarkerEdgeColor','k');
h(3) = plot(NaN,NaN,'k');
h(4) = plot(NaN,NaN,'g--');
L =legend(h, 'single bath','two baths','equation (9)','equation (44)');
set(L,'FontSize',18,'Interpreter','latex')
hold on
box on 
set(gca,'XTick',[2 2.25 2.5 2.75 3 3.5 4 4.5 5],'XTickLabel',{'2'; '';'';'';'3'; ''; '4'; ''; '5'});
set(gca,'YTick',[-0.0002, 0, 0.0002, 0.0004, 0.0006, 0.0008,],'YTickLabel',{'-2'; '0'; '2'; '4'; '6';'8'});
xlabel('$\ell_0/r_0$','Interpreter','latex','FontSize',18)
ylabel('$L_d / \ell_0 - 1 \left( \times 10^{-4} \right)$','Interpreter','latex','FontSize',18)
axis([2 5.25 -0.0003 0.0008]);
set(gca,'FontSize',18)
